# Supplementary material for: Serological prevalence of SARS-CoV-2 infection and associated factors in healthcare workers in a “non-COVID” hospital in Mexico City
Source: PLoS One. 2021 Aug 12;16(8):e0255916. doi: 10.1371/journal.pone.0255916 (PMC8360585; doi:10.1371/journal.pone.0255916)
Supplement: S1 Dataset — (XLSX) [file pone.0255916.s006.xlsx]

## Sheet: Data set
folio	work group	result_elisa	result_LFA	imunoglobulin	sex	age	marital status	educational level	shift	Contact with patients during work	Having presented symptoms or suspected having COVID-19	RT-PCR	Muscle and joint pain	Headache	Cough	Odynophagia	Rhinorrhea	Dyspnea	Fever	Diarrhea	Conjunctivitis	Vomit	Nausea	Shivering	Olfactory alterations	Dysgeusia	Presence of comorbidities	Status of seasonal influenza vaccine	Previous COVID-19 cases in family	Number of people with which participants live	Living with people who worked outside home during pandemic	Background of having cared for people with COVID-19	Using public transportation for work commute	Familiarity and use of personal protection equipment	Number of meals per day	Being physically active	Hours of sleep	Manner / location currently working
1	1	0	0	.	0	47	1	0	1	1	0	.	0	0	0	0	0	0	0	0	0	0	0	0	0	0	1	1	0	3	0	0	0	1	0	0	6	1
2	1	0	0	.	0	46	2	1	1	1	1	.	0	0	0	0	0	1	0	0	0	0	0	0	0	0	1	1	0	1	0	0	0	0	0	0	6	1
3	1	0	0	.	1	42	1	0	1	1	1	.	1	1	1	1	0	1	1	0	0	0	0	1	1	1	1	0	0	0	0	0	0	0	1	0	6	1
4	7	0	0	.	0	77	1	1	1	0	0	.	0	0	0	0	0	0	0	0	0	0	0	0	0	0	1	1	0	0	0	0	0	1	1	1	5	1
5	7	0	0	.	0	44	1	1	2	1	0	.	0	0	0	0	0	0	0	0	0	0	0	0	0	0	1	0	0	0	0	0	0	1	0	1	6	1
6	1	0	0	.	0	41	1	1	4	0	0	.	0	0	0	0	0	0	0	0	0	0	0	0	0	0	1	0	0	2	0	0	0	0	0	1	7	1
7	1	0	0	.	0	48	2	0	1	0	0	.	0	0	0	0	0	0	0	0	0	0	0	0	0	0	1	1	1	4	0	0	0	0	0	0	8	1
8	2	0	0	.	0	34	1	1	1	0	1	.	1	0	1	0	0	0	0	0	1	0	0	0	0	0	0	0	0	0	0	0	0	1	1	1	8	1
9	7	0	0	.	0	46	2	1	1	1	1	.	1	1	0	1	1	0	0	1	0	0	1	0	0	0	1	1	0	3	0	0	0	1	1	0	8	1
10	2	1	0	.	0	50	1	1	1	0	0	.	0	0	0	0	0	0	0	0	0	0	0	0	0	0	0	1	0	1	0	0	0	1	1	1	7	1
11	7	0	0	.	0	47	2	1	1	1	1	.	0	0	0	0	0	0	0	1	0	0	0	0	0	0	1	0	0	4	0	0	0	1	1	0	4	1
12	1	0	0	.	1	62	1	1	1	0	0	.	0	0	0	0	0	0	0	0	0	0	0	0	0	0	1	1	0	0	0	0	0	1	1	1	7	2
13	1	0	0	.	1	69	2	1	4	0	0	.	0	0	0	0	0	0	0	0	0	0	0	0	0	0	1	0	0	1	0	0	1	0	0	0	7	1
14	2	0	0	.	1	55	2	1	1	0	1	.	0	0	0	0	1	0	0	0	0	0	0	0	0	0	1	0	0	2	0	0	0	0	1	1	6	1
15	1	0	0	.	0	52	2	0	2	0	1	.	0	1	0	0	1	0	0	0	0	0	0	0	0	0	1	1	1	1	0	0	1	0	1	1	7	1
16	1	0	0	.	0	45	1	0	2	0	0	.	0	0	0	0	0	0	0	0	0	0	0	0	0	0	0	0	1	4	0	1	1	0	1	1	6	1
17	4	0	0	.	1	30	1	1	2	1	1	.	0	1	1	0	0	0	0	0	0	0	0	0	0	0	1	0	1	1	0	0	1	1	0	0	6	1
18	1	0	0	.	0	38	2	1	4	1	0	.	0	0	0	0	0	0	0	0	0	0	0	0	0	0	1	0	0	3	0	0	0	0	0	1	8	1
19	1	0	0	.	0	40	1	0	1	1	0	.	0	0	0	0	0	0	0	0	0	0	0	0	0	0	1	1	1	3	0	0	1	1	1	0	7	1
20	1	0	0	.	1	30	2	1	1	0	1	0	0	0	0	0	1	0	0	0	0	0	0	0	0	0	1	0	0	8	0	0	0	0	0	1	5	1
21	5	0	0	.	0	53	6	0	1	0	0	0	0	0	0	0	0	0	0	0	0	0	0	0	0	0	1	0	0	2	0	0	0	1	1	0	3	1
22	1	0	0	.	0	65	1	0	1	1	0	.	0	0	0	0	0	0	0	0	0	0	0	0	0	0	1	1	0	2	0	0	0	1	1	0	4	1
23	1	0	0	.	0	54	1	1	1	0	0	.	0	0	0	0	0	0	0	0	0	0	0	0	0	0	1	0	0	1	0	0	1	0	0	1	6	1
24	1	0	0	.	0	36	1	0	1	1	0	0	0	0	0	0	0	0	0	0	0	0	0	0	0	0	0	0	0	3	0	0	1	0	0	1	6	1
25	2	0	0	.	0	50	1	1	1	1	0	.	0	0	0	0	0	0	0	0	0	0	0	0	0	0	1	1	0	0	0	0	1	1	1	0	5	2
26	1	0	0	.	1	61	6	1	4	0	1	.	0	1	1	0	0	0	0	0	0	0	0	0	1	1	0	1	0	2	0	1	0	0	1	0	5	1
27	1	0	0	.	0	39	1	1	1	0	1	.	0	1	0	1	0	0	0	0	0	0	0	0	0	0	1	0	0	1	0	0	0	1	1	0	6	1
28	9	0	0	.	0	37	2	0	1	1	1	.	1	1	1	1	1	1	1	1	1	1	1	1	1	1	1	1	1	1	0	1	1	1	1	1	4	1
29	9	1	1	3	0	24	1	0	1	0	0	.	0	0	0	0	0	0	0	0	0	0	0	0	0	0	1	0	0	4	1	0	1	1	1	0	6	1
30	9	0	0	.	1	27	2	0	4	1	1	.	1	1	1	0	0	0	1	0	0	0	0	1	0	0	0	0	1	1	0	1	1	0	0	1	5	1
31	9	1	0	.	1	18	1	0	4	1	1	.	0	1	0	0	0	0	0	0	0	0	0	0	0	0	1	0	0	2	0	1	1	1	1	0	7	1
32	8	0	0	.	0	42	1	0	1	0	0	.	0	0	0	0	0	0	0	0	0	0	0	0	0	0	0	0	0	3	0	0	1	1	1	0	4	1
33	8	1	1	1	0	41	2	0	1	1	1	.	1	0	0	0	0	0	1	0	0	0	0	0	0	0	1	1	0	6	0	0	1	1	1	1	5	1
34	2	0	0	.	0	57	2	1	1	1	1	0	0	0	0	0	0	0	0	1	0	0	0	0	0	0	1	0	1	4	0	0	0	1	1	0	5	1
35	5	0	0	.	1	61	2	0	1	0	1	.	1	0	0	0	0	0	0	0	0	0	0	0	0	0	0	0	0	2	0	0	0	1	1	1	6.5	1
36	3	0	0	.	1	27	1	1	1	1	1	.	0	0	0	1	0	0	0	0	0	0	0	0	0	0	0	0	0	1	0	0	0	1	0	1	6	1
37	3	0	0	.	1	30	1	1	4	1	1	.	1	1	0	0	0	0	0	0	0	0	0	0	0	0	1	1	0	2	0	0	0	1	1	1	5	1
38	3	0	0	.	1	32	1	1	1	1	1	.	0	0	0	0	0	1	0	0	0	0	0	0	0	0	1	0	1	2	0	0	1	1	0	0	7	1
39	3	0	0	.	0	28	1	1	1	1	1	.	0	0	1	0	0	0	0	0	0	0	0	0	0	0	0	0	1	0	0	1	1	1	1	1	6	1
40	3	0	0	.	0	29	1	1	1	1	1	.	0	1	0	0	1	0	0	1	0	0	0	0	0	0	1	0	1	1	0	1	0	1	0	0	6	1
41	3	0	0	.	0	28	1	1	4	1	0	.	0	0	0	0	0	0	0	0	0	0	0	0	0	0	1		0	2	0	1	0	0	1	1	5	1
42	3	0	0	.	0	28	1	1	1	1	1	.	1	1	1	1	1	0	1	0	0	0	0	1	1	0	0	0	1	2	0	1	1	1	0	1	8	1
43	3	0	0	.	0	29	2	1	4	1	0	.	0	0	0	0	0	0	0	0	0	0	0	0	0	0	0	1	0	1	0	0	0	1	0	1	8	1
44	3	0	0	.	1	32	1	1	4	1	1	0	0	1	0	1	0	0	0	0	0	0	0	0	0	0	1	1	1	1	0	1	0	1	1	0	9	1
45	3	0	0	.	0	30	1	1	4	1	1	0	0	1	0	1	0	0	0	0	0	0	0	0	0	0	1	0	1	2	0	1	0	1	1	0	5	1
46	3	0	0	.	1	29	1	1	4	1	1	0	0	1	1	0	1	0	0	0	1	0	0	0	0	0	1	1	1	1	0	0	0	1	0	1	8	1
47	3	0	0	.	0	28	1	1	1	1	0	1	0	0	0	0	0	0	0	0	0	0	0	0	0	0	1	1	0	1	0	0	0	1	1	1	7	1
48	3	0	0	.	1	66	2	1	1	1	0	0	0	0	0	0	0	0	0	0	0	0	0	0	0	0	1	0	0	2	0	0	0	1	1	1	8	1
49	1	0	0	.	0	63	2	0	1	1	0	.	0	0	0	0	0	0	0	0	0	0	0	0	0	0	0	0	0	1	0	0	0	1	1	0	6	1
50	1	0	0	.	0	52	2	0	1	0	0	.	0	0	0	0	0	0	0	0	0	0	0	0	0	0	1	0	0	4	0	0	0	0	1	0	5	1
51	1	0	0	.	0	45	2	1	1	0	1	0	0	0	0	0	0	0	0	0	1	0	0	0	0	0	1	0	1	3	0	0	0	0	0	0	7	1
52	1	0	0	.	0	57	2	0	1	0	0	.	0	0	0	0	0	0	0	0	0	0	0	0	0	0	0	0	1	3	0	0	0	0	0	0	7	1
53	3	0	0	.	0	31	1	1	4	1	1	0	1	1	0	1	1	0	1	0	0	0	0	0	0	0	0	1	0	0	0	1	0	1	0	1	8	1
54	3	0	0	.	1	35	2	1	1	1	1	.	0	0	0	0	0	0	0	0	0	0	0	0	1	1	1	1	0	4	0	0	0	1	1	1	6	1
55	8	1	1	3	1	37	2	0	1	0	1	.	0	1	0	0	0	0	0	0	0	0	0	0	0	0	1	0	0	4	0	1	1	1	0	1	6	1
56	2	0	0	.	1	28	1	1	4	1	1	0	0	1	0	1	1	0	1	0	0	0	0	1	0	0	1	0	1	0	0	0	0	1	0	0	7	1
56	3	0	0	.	0	31	1	1	1	0	0	0	0	0	0	0	0	0	0	0	0	0	0	0	0	0	1	1	0	0	0	0	0	1	1	0	7	1
58	1	0	0	.	1	27	2	1	4	0	0	0	0	0	0	0	0	0	0	0	0	0	0	0	0	0	1	0	1	2	0	0	0	0	0	1	8	1
59	4	0	0	.	0	60	2	1	1	0	1	.	0	0	0	0	1	0	0	0	1	0	0	0	0	0	1	0	0	2	0	0	1	1	0	0	6	1
60	3	0	0	.	0	30	1	1	4	1	1	.	1	0	1	1	0	0	0	0	0	0	0	0	0	0	1	1	1	0	0	1	0	1	1	0	6	1
61	3	1	1	1	1	30	1	1	4	1	1	1	1	1	1	0	0	1	1	0	0	0	0	0	1	1	1	0	1	4	0	0	0	1	1	1	5	1
62	3	0	0	.	1	28	1	1	4	1	1	.	0	0	0	0	1	0	0	0	0	0	0	0	0	0	1	0	0	11	0	1	0	1	1	1	4.5	1
63	1	0	0	.	0	34	1	1	1	1	0	0	0	0	0	0	0	0	0	0	0	0	0	0	0	0	0	1	0	1	1	1	0	1	0	0	6	1
64	3	0	0	.	0	28	1	1	4	1	0	.	0	0	0	0	0	0	0	0	0	0	0	0	0	0	1	1	0	0	0	1	0	1	0	1	6	1
65	3	0	0	.	0	45	1	1	1	1	0	.	0	0	0	0	0	0	0	0	0	0	0	0	0	0	1	0	0	0	0	0	0	1	1	1	6	1
66	1	0	0	.	1	44	2	1	1	1	1	.	0	1	0	0	0	0	0	0	0	0	0	0	0	0	1	0	0	4	0	1	1	0	0	1	7	1
67	3	0	0	.	1	31	1	1	4	1	1	.	0	0	0	0	0	0	1	0	0	0	0	0	0	0	0	1	1	2	0	1	0	1	1	1	5	1
68	3	0	0	.	1	27	1	1	4	1	1	.	0	0	1	0	1	1	0	1	0	0	0	0	0	0	1	0	1	2	0	0	0	1	1	1	4	1
69	1	1	1	3	0	63	1	0	1	0	0	.	0	0	0	0	0	0	0	0	0	0	0	0	0	0	1	0	1	3	0	0	0	1	0	0	8	1
70	1	0	0	.	1	51	2	1	1	0	0	.	0	0	0	0	0	0	0	0	0	0	0	0	0	0	1	0	1	4	0	0	1	1	1	0	5	1
71	3	0	0	.	0	49	1	1	1	0	0	0	0	0	0	0	0	0	0	0	0	0	0	0	0	0	0	1	0	2	1	0	0	1	1	0	8	1
72	1	0	0	.	0	41	1	1	1	1	1	.	0	1	0	1	0	0	0	1	0	0	0	0	0	0	1	0	0	2	0	0	0	1	1	1	6	1
73	1	0	0	.	0	59	1	0	1	1	0	.	0	0	0	0	0	0	0	0	0	0	0	0	0	0	1	0	1	4	0	0	1	1	0	1	7	1
74	1	0	0	.	0	18	1	0	1	0	0	.	0	0	0	0	0	0	0	0	0	0	0	0	0	0	1	0	0	3	0	0	1	1	1	1	6	1
75	7	0	0	.	0	45	1	1	1	1	0	.	0	0	0	0	0	0	0	0	0	0	0	0	0	0	0	1	0	3	0	0	0	0	1	1	7	1
76	1		0	.	1	40	2	1	1	0	1	.	0	1	0	1	0	0	0	0	1	0	0	0	0	0	1	0	0	2	0	1	0	0	0	1	6	1
77	7	0	0	.	1	44	1	1	1	0	1	0	0	0	0	0	0	1	0	0	0	0	0	0	0	0	1	0	0	4	0	0	0	0	0	0	7	1
78	7	0	0	.	0	53	1	1	1	1	1	.	0	1	0	0	0	0	0	0	0	0	0	0	0	0	1	0	0	3	0	0	0	0	1	0	7	1
79	7	0	0	.	0	59	1	1	1	1	1	1	0	0	0	1	1	1	0	0	1	0	1	0	0	0	1	0	0	2	0	0	1	0	0	0	6	1
80	7	0	0	.	0	48	1	1	1	1	1	.	0	1	0	0	0	0	0	0	1	0	0	0	0	0	1	0	1	6	0	0	0	0	0	1	4	1
81	7	0	0	.	0	47	2	1	1	1	1	.	1	1	0	0	0	0	1	1	0	0	0	1	0	0	1	0	0	1	0	0	0	1	0	1	6	1
82	1	1	0	.	0	58	6	0	1	0	0	.	0	0	0	0	0	0	0	0	0	0	0	0	0	0	1	0	1	3	0	0	0	0	1	0	8	1
83	3	0	0	.	0	40	1	1	1	1	1	.	0	1	0	1	0	0	0	1	0	0	0	0	0	0	1	1	0	0	0	0	0	1	1	1	7	1
84	7	0	0	.	0	37	2	0	1	0	0	.	0	0	0	0	0	0	0	0	0	0	0	0	0	0	1	0	0	2	0	0	0	1	1	1	7	1
85	3	0	0	.	0	32	1	1	1	1	1	.	1	1	0	0	0	0	1	1	0	0	0	0	0	0	1	1	0	1	0	1	0	1	1	1	6	1
86	3	0	0	.	0	42	2	1	1	1	1	.	0	1	0	0	0	0	0	0	0	0	0	0	0	0	1	1	0	5	0	1	0	1	0	0	7	2
87	1	0	0	.	0	47	2	1	1	0	0	.	0	0	0	0	0	0	0	0	0	0	0	0	0	0	1	0	1	3	0	0	1	0	1	0	6	1
88	7	0	0	.	0	53	2	1	1	1	0	.	0	0	0	0	0	0	0	0	0	0	0	0	0	0	1	0	0	3	0	0	1	1	1	0	6	1
89	7	0	0	.	0	55	1	1	1	1	0	.	0	0	0	0	0	0	0	0	0	0	0	0	0	0	1	0	0	3	0	0	0	0	1	1	5	1
90	3	0	1	2	1	57	1	1	1	1	1	.	0	0	1	0	0	0	0	0	0	0	0	0	0	0	1	1	1	0	0	1	0	1	1	0	5	1
91	3	0	0	.	1	61	2	1	1	1	0	0	0	0	0	0	0	0	0	0	0	0	0	0	0	0	1	0	0	1	0	0	0	1	1	0	7	1
92	1	1	0	.	0	41	1	0	1	0	0	.	0	0	0	0	0	0	0	0	0	0	0	0	0	0	1	1	1	2	0	0	1	1	1	0	8	1
93	7	0	0	.	0	52	1	0	1	1	0	.	0	0	0	0	0	0	0	0	0	0	0	0	0	0	1	1	0	1	0	0	1	0	0	0	6	1
94	7	0	0	.	1	50	2	1	2	1	1	.	0	0	1	1	1	1	0	1	0	0	1	0	0	0	1	0	1	3	0	1	0	0	0	0	6	1
95	7	0	0	.	0	43	1	1	1	1	0	.	0	0	0	0	0	0	0	0	0	0	0	0	0	0	1	0	0	0	0	0	0	1	0	1	8.5	3
96	7	0	0	.	0	43	2	1	2	0	0	.	0	0	0	0	0	0	0	0	0	0	0	0	0	0	1	1	0	3	0	0	0	0	1	0	7	1
97	7	0	0	.	0	41	2	1	2	1	0	.	0	0	0	0	0	0	0	0	0	0	0	0	0	0	1	1	1	3	0	0	0	1	1	1	7	1
98	7	0	0	.	0	32	1	1	2	1	1	.	0	0	0	1	1	0	0	0	0	0	0	0	0	0	1	0	0	0	0	0	0	1	1	1	6	1
99	7	0	0	.	1	49	6	1	2	1	0	0	0	0	0	0	0	0	0	0	0	0	0	0	0	0	1	0	0	1	0	0	1	0	1	0	6	1
100	7	1	1	3	0	38	2	1	2	1	0	0	0	0	0	0	0	0	0	0	0	0	0	0	0	0	1	1	0	1	1	0	0	1	0	1	8	1
101	1	0	0	.	1	44	2	1	4	0	1	0	0	1	0	0	0	0	0	0	1	0	0	0	0	0	1	0	0	3	0	0	0	0	0	1	6	1
102	7	0	0	.	0	33	1	1	2	1	0	.	0	0	0	0	0	0	0	0	0	0	0	0	0	0	1	0	0	0	0	0	0	0	0	1	7	1
103	7	1	1	3	0	29	2	1	2	0	0	0	0	0	0	0	0	0	0	0	0	0	0	0	0	0	1	0	0	2	0	0	0	1	1	1	7	1
104	3	0	0	.	1	64	2	1	1	1	0	0	0	0	0	0	0	0	0	0	0	0	0	0	0	0	1	1	0	2	0	0	0	0	1	1	6	1
105	1	1	1	3	0	56	2	0	1	1	1	1	1	1	1	1	1	1	1	0	0	0	0	1	1	1	1	1	0	8	0	0	1	1	0	0	7	1
106	4	0	0	.	0	61	2	1	1	1	1	.	0	1	0	1	0	0	0	0	0	0	0	0	0	0	1	1	1	5	0	0	1	1	0	0	3	1
107	4	1	1	3	0	33	1	1	2	1	1	.	0	1	0	1	0	0	0	0	0	0	0	0	0	0	1	0	0	2	0	0	0	1	1	0	6	1
108	4	0	0	.	1	47	2	1	1	1	1	0	0	0	0	0	0	0	0	0	1	0	0	0	1	1	1	1	0	4	0	1	0	1	1	0	6	1
109	4	0	0	.	0	31	2	1	1	1	1	.	0	1	1	1	1	1	0	1	1	1	1	0	1	0	1	1	1	2	0	1	0	1	0	1	6	1
110	4	0	0	.	1	38	2	1	1	1	0	.	0	0	0	0	0	0	0	0	0	0	0	0	0	0	0	0	0	3	0	1	0	1	0	1	4	1
111	6	1	1	3	0	43	1	1	1	1	1	.	1	1	0	0	1	0	0	0	0	0	0	0	1	1	1	0	1	1	0	1	0	1	1	0	6	1
112	4	0	0	.	0	55	1	1	1	1	1	0	0	0	0	0	0	0	0	1	0	0	0	0	0	0	1	0	0	10	0	0	1	1	1	0	6	1
113	7	0	0	.	0	58	2	1	2	1	0	.	0	0	0	0	0	0	0	0	0	0	0	0	0	0	1	1	0	1	0	1	0	0	0	1	6	2
114	1	0	0	.	0	51	1	0	1	0	0	.	0	0	0	0	0	0	0	0	0	0	0	0	0	0	1	0	0	2	0	0	1	0	1	1	5	1
115	7	0	0	.	0	40	1	1	1	1	1	.	1	1	0	0	0	1	0	0	0	0	0	0	0	0	1	0	0	3	0	0	0	1	1	0	7	1
116	1	0	0	.	0	50	2	0	1	1	0	.	0	0	0	0	0	0	0	0	0	0	0	0	0	0	1	0	0	2	0	0	1	0	1	0	5	1
117	1	0	0	.	1	42	2	1	4	0	1	.	0	1	0	1	0	0	0	0	0	0	0	0	0	0	1	1	0	3	1	0	0	0	1	1	8	1
118	1	0	0	.	1	43	1	1	1	0	0	.	0	0	0	0	0	0	0	0	0	0	0	0	0	0	1	0	1	1	0	0	0	1	1	0	5	1
119	3	0	0	.	0	50	1	1	1	1	0	.	0	0	0	0	0	0	0	0	0	0	0	0	0	0	1	1	1	1	0	0	0	0	0	1	6	1
120	7	0	0	.	1	35	1	0	2	1	1	.	0	1	0	0	0	0	0	1	0	0	0	0	0	0	1		0	0	0	1	0	1	1	1	10	1
121	1	0	0	.	1	45	1	0	1	1	1	.	1	1	1	0	0	1	1	1	0	1	1	0	0	0	1	1	0	9	0	0	0	0	0	1	4	1
122	2	0	0	.	1	42	1	1	1	0	0	.	0	0	0	0	0	0	0	0	0	0	0	0	0	0	1	1	0	0	0	0	1	0	1	1	8	1
123	1	0	0	.	0	41	2	1	1	0	1	1	1	1	0	0	0	0	0	1	0	0	1	0	0	0	0	0	0	2	0	0	1	0	0	1	7	1
124	2	0	0	.	0	36	2	1	1	0	1	0	0	1	0	0	0	0	0	0	0	0	0	0	0	0	1	1	1	4	0	0	0	1	1	0	6	1
125	1	0	0	.	0	48	1	1	1	0	1	.	1	1	1	1	1	0	1	0	1	0	0	1	0	0	1	1	0	2	0	0	0	1	1	1	6	1
126	1	0	0	.	1	49	6	0	1	1	0	0	0	0	0	0	0	0	0	0	0	0	0	0	0	0	1	1	1	2	0	1	0	0	1	1	6	1
127	1	0	0	.	0	46	6	1	1	0	1	0	1	0	1	0	0	1	0	0	0	0	0	0	1	1	1	0	0	3	0	0	0	1	1	0	7	1
128	3	0	0	.	1	29	1	1	4	1	1	0	1	1	0	1	0	0	0	0	0	0	0	0	0	0	0	1	1	1	0	1	0	1	1	1	6.5	1
129	4	0	0	.	1	48	1	1	2	1	0	0	0	0	0	0	0	0	0	0	0	0	0	0	0	0	0	0	1	0	0	1	1	1	0	1	6	1
130	2	0	0	.	1	42	2	1	1	1	1	0	1	1	0	0	0	0	1	0	0	0	0	0	0	0	1	1	1	2	0	0	0	1	1	1	5	3
131	2	0	0	.	0	56	1	1	1	0	1	.	0	0	0	0	0	0	0	0	0	1	1	0	0	0	1	1	1	0	0	0	0	1	0	1	7	1
132	6	0	0	.	1	34	2	1	1	1	1	0	0	0	0	0	0	0	1	0	0	0	0	0	1	1	1	1	1	4	0	1	0	1	1	0	5	3
133	4	0	0	.	0	47	2	0	1	1	0	0	0	0	0	0	0	0	0	0	0	0	0	0	0	0	1	0	0	3	0	1	0	1	0	0	8	1
134	4	0	0	.	0	57	2	1	1	1	0	.	0	0	0	0	0	0	0	0	0	0	0	0	0	0	1	1	0	2	0	0	0	1	0	0	6	1
135	6	0	0	.	0	49	1	1	1	1	1	0	0	0	0	1	0	0	1	0	0	0	0	0	0	0	1	1	0	2	1	1	0	1	0	0	8	1
136	7	0	0	.	0	51	2	1	1	1	1	.	0	0	0	0	0	0	0	0	0	0	0	0	0	0	1	1	0	2	0	0	0	1	1	0	6	1
137	1	0	0	.	1	32	1	1	1	0	1		0	1	0	0	0	0	0	0	0	0	0	0	0	0	0		0	1	0	0	1	0	1	0	6	1
138	8	0	0	.	0	46	2	0	1	0	0	0	0	0	0	0	0	0	0	0	0	0	0	0	0	0	1	1	1	2	0	0	1	1	0	0	5	1
139	8	0	0	.	0	23	1	0	1	0	0	0	0	0	0	0	0	0	0	0	0	0	0	0	0	0	1	0	0	0	0	1	1	1	0	0	8	1
140	8	1	1	3	0	50	2	0	1	1	0	.	0	0	0	0	0	0	0	0	0	0	0	0	0	0	1	1	0	4	0	0	1	1	1	0	7	1
141	8	0	0	.	0	48	1	0	1	0	0	.	0	0	0	0	0	0	0	0	0	0	0	0	0	0	1	0	0	2	0	0	1	1	1	1	6.5	1
142	10	1	1	1	1	28	1	0	1	0	0	.	0	0	0	0	0	0	0	0	0	0	0	0	0	0	1	1	0	3	0	0	1	0	1	1	5	1
143	8	1	1	3	0	25	2	0	1	1	0	0	0	0	0	0	0	0	0	0	0	0	0	0	0	0	0		0	4	0	0	1	0	1	0	7	1
144	8	1	1	1	0	43	2	0	1	0	0	0	0	0	0	0	0	0	0	0	0	0	0	0	0	0	1	0	0	3	0	0	1	1	1	0	4	1
145	8	0	0	.	1	22	1	0	2	1	0	0	0	0	0	0	0	0	0	0	0	0	0	0	0	0	0	1	0	1	0	1	1	1	1	1	9	1
146	8	0	0	.	1	41	2	0	2	0	0	0	0	0	0	0	0	0	0	0	0	0	0	0	0	0	1	0	0	2	0	0	1	0	0	1	8	1
147	4	0	0	.	0	45	2	1	1	1	1	.	0	0	0	1	0	0	0	0	0	0	0	0	0	0	1	1	1	3	0	0	0	1	1	1	5	1
148	4	1	1	3	1	39	1	1	2	1	1	.	1	1	1	1	1	1	1	1	1	0	0	1	1	1	1	1	1	2	0	1	1	1	0	0	6	1
149	5		0	.	0	51	2	0	2	1	1	.	0	0	0	0	0	0	1	1	0	0	0	1	0	0	1	0	0	1	0	0	1	0	1	0	7	1
150	1	0	0	.	1	48	1	1	4	0	0	0	0	0	0	0	0	0	0	0	0	0	0	0	0	0	1	0	0	1	0	1	1	1	0	1	5	1
151	10	0	0	.	1	49	1	0	2	0	0	.	0	0	0	0	0	0	0	0	0	0	0	0	0	0	1	1	0	0	0	0	1	0	1	0	10	1
152	10	0	0	.	0	38	1	0	1	0	0	.	0	0	0	0	0	0	0	0	0	0	0	0	0	0	1	0	0	3	0	0	1	0	1	1	8	1
153	10	0	0	.	0	62	1	0	1	0	0	0	0	0	0	0	0	0	0	0	0	0	0	0	0	0	1	1	0	1	0	0	1	0	1	0	5	1
154	10	0	0	.	1	17	1	0	1	1	0	.	0	0	0	0	0	0	0	0	0	0	0	0	0	0	0	1	0	4	0	0	1	1	1	1	6	1
155	4	0	0	.	0	46	1	1	1	1	1	.	1	1	1	0	1	0	0	1	1	1	0	0	1	1	1	0	1	0	0	1	1	1	0	1	6	1
156	4	0	0	.	0	55	2	1	1	1	1	.	0	0	0	0	1	0	0	0	0	0	0	0	0	0	0	0	0	6	0	0	0	1	0	0	6	1
157	2	0	0	.	1	56	2	1	1	0	0	.	0	0	0	0	0	0	0	0	0	0	0	0	0	0	1	0	0	1	0	0	0	1	1	1	7	1
158	1	1	1	3	0	37	1	0	1	0	1	.	1	1	0	0	0	0	0	1	1	0	0	0	1	1	0	1	0	5	0	0	1	0	1	0	5	1
159	4	0	0	.	0	31	1	1	2	1	0	0	0	0	0	0	0	0	0	0	0	0	0	0	0	0	1	0	0	4	0	1	0	1	0	0	7	1
160	7	1	1	1	0	44	2	1	1	1	1	.	0	0	1	0	0	0	0	0	0	0	0	0	0	0	0	0	0	4	0	0	0	1	1	1	8	1
161	3	0	0	.	0	30	2	1	1	1	0	.	0	0	0	0	0	0	0	0	0	0	0	0	0	0	1	1	0	1	0	0	0	1	0	1	7	1
162	2	0	0	.	1	42	2	1	1	0	1	.	0	1	0	0	0	0	0	0	0	0	0	0	0	0	1	1	0	5	0	1	0	0	1	0	6	1
163	1	0	0	.	0	56	2	1	4	0	1	0	1	1	0	0	1	0	0	1	0	0	1	0	0	0	0	0	0	3	0	0	0	1	1	1	7	1
164	4	0	0	.	0	29	1	1	2	1	1	.	0	1	0	0	1	0	0	1	0	0	0	0	0	0	1	0	0	0	0	0	1	1	1	1	7	1
165	7	1	1	1	0	50	2	1	2	1	1	.	1	1	0	1	1	0	0	1	1	0	0	0	0	0	0	1	0	1	0	0	0	1	0	0	5	3
166	2	0	0	.	0	38	1	1	1	0	0	0	0	0	0	0	0	0	0	0	0	0	0	0	0	0	1	0	0	8	0	0	1	0	1	0	6	1
167	1	0	0	.	0	34	1	1	1	0	1	.	0	1	0	1	0	0	0	0	0	0	1	0	0	0	1	0	0	1	0	0	0	0	0	1	8	1
168	2	0	0	.	0	48	2	1	1	1	0	.	0	0	0	0	0	0	0	0	0	0	0	0	0	0	0	0	0	3	0	1	0	1	0	1	8	3
169	1	0	0	.	0	51	1	0	1	0	0	.	0	0	0	0	0	0	0	0	0	0	0	0	0	0	1	0	1	2	0	0	1	0	0	1	6	1
170	7	0	0	.	0	50	1	1	1	0	0	.	0	0	0	0	0	0	0	0	0	0	0	0	0	0	1	1	0	3	0	0	1	1	1	1	5	1
171	3	0	0	.	1	54	2	1	1	1	1	.	0	1	0	0	0	0	0	1	0	0	0	0	0	0	1	0	0	3	0	1	0	1	1	0	5	1
172	3	0	0	.	1	39	2	1	1	1	1	.	1	0	0	0	0	0	0	0	0	0	0	0	0	0	0	0	1	2	0	1	0	1	1	0	6	2
173	9	1	1	1	1	49	2	0	1	1	1	0	1	0	0	0	0	1	0	0	0	0	0	0	1	1	1	0	1	6	0	0	1	0	1	0	6	1
174	9	1	1	1	0	24	1	0	4	1	0	0	0	0	0	0	0	0	0	0	0	0	0	0	1	0	1	0	0	4	0	0	1	0	1	0	8	1
175	3	0	0	.	0	29	2	1	4	1	0	.	0	0	0	0	0	0	0	0	0	0	0	0	0	0	1	1	1	3	0	1	0	1	0	1	6	1
176	1	0	0	.	0	49	1	0	4	0	0	1	0	0	0	0	0	0	0	0	0	0	0	0	0	0	0	1	1	0	0	0	0	0	0	1	8	1
177	6	0	0	.	0	43	1	0	4	1	0	.	0	0	0	0	0	0	0	0	0	0	0	0	0	0	1	1	0	4	0	0	1	0	0	0	8	1
178	3	0	0	.	0	28	2	1	4	1	1	.	0	1	1	1	1	0	0	1	0	0	0	0	0	0	0	1	1	3	0	1	0	1	0	1	8	1
179	1	0	0	.	0	47	2	1	1	1	0	.	0	0	0	0	0	0	0	0	0	0	0	0	0	0	1	0	1	2	0	0	0	0	1	0	4	1
180	3	0	0	.	0	39	2	1	1	1	1	.	0	1	1	0	1	0	0	0	0	0	0	0	0	0	0	1	0	3	0	0	0	1	1	1	7	1
181	6	0	0	.	0	48	2	1	1	0	1	0	1	1	1	1	0	0	1	1	0	1	1	0	0	0	1	1	0	3	0	0	1	1	1	0	7	1
182	3	0	0	.	1	26	1	1	4	1	0	0	0	0	0	0	0	0	0	0	0	0	0	0	0	0	1	0	0	2	0	1	0	1	1	0	5	1
183	3	0	0	.	0	48	2	1	1	1	0	.	0	0	0	0	0	0	0	0	0	0	0	0	0	0	1	0	1	3	0	0	0	0	1	1	7	1
184	3	0	0	.	1	52	2	1	1	1	0	.	0	0	0	0	0	0	0	0	0	0	0	0	0	0	1	0	1	2	0	0	0	1	1	1	6	3
185	3	0	0	.	1	26	1	1	4	1	0	.	0	0	0	0	0	0	0	0	0	0	0	0	0	0	1	1	1	1	0	1	1	1	1	0	6	1
186	3	0	0	.	1	28	1	1	4	1	1	.	1	1	1	1	1	1	1	0	1	0	0	1	1	1	1	1	0	0	0	1	0	1	1	1	7	1
187	3	0	0	.	0	33	2	1	2	1	1	.	0	1	0	0	0	0	0	0	0	0	0	0	0	0	1	1	1	1	0	1	1	1	1	1	7	3
188	1	1	1	1	0	39	2	0	1	1	1	.	1	0	0	0	0	0	0	0	0	0	0	0	1	1	0	0	1	5	0	0	0	0	1	0	6	1
189	1	1	1	1	0	34	2	1	1	1	1	1	1	1	1	1	1	0	0	1	0	0	0	0	0	0	0	1	1	3	0	1	1	1	1	1	6	1
190	4	0	0	.	0	40	2	1	1	1	1	.	1	0	0	1	0	0	0	1	0	0	0	0	0	0	1	1	1	3	0	1	1	0	1	0	6	1
191	4	1	0	.	0	48	1	1	1	1	0	1	0	0	0	0	0	0	0	0	0	0	0	0	0	0	1	1	0	0	0	0	0	1	0	1	6	1
192	4	0	0	.	0	44	1	1	1	1	1	.	0	1	0	0	0	0	0	0	0	0	0	0	0	0	0	1	1	2	0	1	1	1	0	1	7	1
193	4	0	0	.	0	41	2	1	1	1	1	.	0	0	0	1	1	0	0	0	0	0	0	0	0	0	1	0	0	1	0	0	1	1	0	0	7	1
194	4	0	0	.	0	48	1	1	1	1	1	.	1	1	0	0	0	0	0	0	0	0	0	0	0	0	0	0	0	0	0	0	0	1	0	1	6	1
195	4	0	0	.	1	51	2	0	1	1	1	.	0	1	0	0	0	0	0	0	0	0	0	0	0	0	1	0	1	5	0	1	1	1	1	1	4	1
196	4	1	1	1	0	41	2	1	2	1	1	0	0	1	0	0	0	0	0	0	0	0	0	0	1	1	1	1	1	5	0	1	0	1	0	1	7	2
197	3	0	0	.	0	33	1	1	1	0	0	.	0	0	0	0	0	0	0	0	0	0	0	0	0	0	1	1	0	3	0	0	1	1	1	1	4	1
198	3	0	0	.	0	35	1	1	1	1	1	.	0	0	0	1	0	0	0	0	0	0	0	0	0	0	0	1	0	1	0	1	1	1	1	1	5	3
199	5	0	0	.	0	56	2	0	1	0	0	0	0	0	0	0	0	0	0	0	0	0	0	0	0	0	1	1	0	3	0	0	1	1	0	0	6	1
200	3	1	1	1	0	56	2	1	1	0	1	.	0	0	0	0	0	0	0	0	1	0	0	0	1	1	1	0	0	4	0	0	0	0	0	1	6	1
201	7	0	0	.	0	40	2	1	1	0	1	.	0	1	0	1	0	0	0	0	0	0	0	0	0	0	1	0	1	3	0	0	0	1	0	1	6	1
202	7	0	0	.	0	46	2	1	1	1	1	.	0	0	1	0	1	0	0	1	0	0	0	0	0	0	1	0	0	1	0	0	0	1	0	1	5	1
203	7	0	0	.	1	70	2	1	1	1	0	.	0	0	0	0	0	0	0	0	0	0	0	0	0	0	1	0	0	10	0	0	0	0	1	0	7	1
204	1	0	0	.	1	65	2	1	1	0	0	.	0	0	0	0	0	0	0	0	0	0	0	0	0	0	1	1	0	2	0	0	0	1	1	1	6	1
205	7	0	0	.	0	51	1	1	1	1	0	.	0	0	0	0	0	0	0	0	0	0	0	0	0	0	1	0	0	2	0	1	1	1	0	1	5	2
206	7	0	0	.	1	26	1	1	2	1	1	.	0	0	0	1	0	0	0	0	0	0	0	0	0	0	0	0	0	2	0	0	0	1	1	1	7	1
207	7	1	1	3	0	33	2	1	2	1	1	.	1	0	0	0	0	0	1	1	0	0	0	0	1	1	1	0	1	3	0	1	0	1	0	1	7	2
208	4	0	0	.	1	42	1	1	2	1	0	0	0	0	0	0	0	0	0	0	0	0	0	0	0	0	1	1	0	4	0	1	0	1	1	0	6	3
209	4	0	0	.	0	32	1	1	1	1	1	.	0	0	0	1	0	0	0	0	0	0	0	0	0	0	1	1	0	4	0	0	0	1	1	0	5	1
210	7	0	0	.	0	29	1	1	2	1	1	.	0	0	0	0	0	0	0	0	0	0	0	0	0	0	1	0	1	0	0	0	0	1	1	1	8	1
211	1		0	.	0	66	2	1	3	1	0	.	0	0	0	0	0	0	0	0	0	0	0	0	0	0	1	0	0	0	0	0	1	0	1	1	12	1
212	6	0	0	.	1	38	2	1	1	0	0	0	0	0	0	0	0	0	0	0	0	0	0	0	0	0	1	1	0	2	0	0	0	1	1	0	7	1
213	5	0	0	.	1	65	2	0	1	1	1	0	1	0	0	0	0	0	0	0	1	0	0	0	0	0	1	0	0	1	0	0	1	1	1	0	7	1
214	7	0	0	.	1	48	2	1	1	1	1	.	1	1	1	1	0	0	0	0	0	0	0	0	0	0	1	0	1	2	0	1	0	1	0	1	7	2
215	1	0	0	.	1	51	1	1	1	0	0	.	0	0	0	0	0	0	0	0	0	0	0	0	0	0	0	1	0	0	0	0	0	0	1	0	8	1
216	7	0	0	.	1	45	2	1	1	1	0	.	0	0	0	0	0	0	0	0	0	0	0	0	0	0	1	0	0	3	1	0	0	1	1	1	5	1
217	5	0	0	.	1	28	2	0	1	1	1	.	1	0	1	1	1	0	0	1	1	0	0	0	0	0	0	0	1	2	0	1	0	1	0	1	4.5	3
218	5	1	1	1	1	45	2	0	1	0	1	.	0	0	0	0	0	0	0	0	0	0	0	0	1	1	1	0	1	2	0	0	0	0	0	0	6	1
219	4	0	0	.	0	47	2	1	1	1	0	.	0	0	0	0	0	0	0	0	0	0	0	0	0	0	1	0	0	3	0	0	0	1	0	0	7	1
220	5	0	0	.	0	54	2	0	1	1	0	.	0	0	0	0	0	0	0	0	0	0	0	0	0	0	1	0	0	4	0	1	0	0	1	0	5	1
221	4	0	0	.	0	33	1	1	2	1	1	.	1	0	0	1	0	0	0	0	0	0	0	0	0	0	1	1	0	2	0	1	0	1	0	1	7	1
222	4	0	0	.	0	43	1	1	2	1	1	.	0	1	0	0	0	0	0	0	0	0	0	0	0	0	1	0	0	3	0	0	0	1	0	1	6	1
223	6	0	0	.	1	51	2	0	2	1	1	.	0	0	1	0	0	0	1	0	0	0	0	0	0	0	1	0	1	6	0	0	1	1	1	0	6	1
224	4	0	0	.	0	56	1	1	2	1	1	0	1	0	0	0	0	0	0	0	0	0	0	0	0	0	1	1	0	2	0	0	1	1	1	0	6	1
225	5	0	0	.	0	50	1	0	2	1	1	.	0	1	0	0	0	0	0	0	0	0	0	0	0	0	1	0	1	8	0	0	1	1	1	0	7	1
226	6	0	0	.	0	49	1	0	2	0	1	.	0	1	0	0	0	0	0	0	0	0	0	0	0	0	1	1	0	0	0	0	1	1	1	0	6	1
227	4	1	1	1	0	30	1	1	2	1	1	0	1	1	0	0	0	0	0	0	0	0	0	0	0	0	0	1	0	1	0	1	0	1	1	0	6	2
228	4	0	0	.	0	37	1	1	3	1	1	0	0	1	1	0	0	0	0	0	0	0	0	0	0	0	1	0	1	1	0	0	0	1	0	1	8	1
229	6	0	0	.	0	47	2	1	2	1	0	.	0	0	0	0	0	0	0	0	0	0	0	0	0	0	0	0	1	3	0	0	0	0	0	1	7	1
230	4	0	0	.	0	41	2	1	2	1	1	.	1	1	0	0	0	0	0	0	1	0	0	0	0	0	0	1	1	3	0	0	1	1	1	1	6	1
231	4	0	0	.	0	34	2	1	2	1	0	.	0	0	0	0	0	0	0	0	0	0	0	0	0	0	1	0	0	3	0	0	1	1	1	0	7	1
232	4	0	0	.	0	54	1	1	2	1	0	.	0	0	0	0	0	0	0	0	0	0	0	0	0	0	0	1	0	0	0	0	0	1	0	1	6	1
233	5	0	0	.	0	40	1	0	2	0	1	.	0	1	0	1	0	0	0	0	0	0	0	0	0	0	1	0	0	1	0	0	1	1	0	0	6.5	1
234	4	0	0	.	0	43	1	1	3	1	1	.	1	0	0	0	1	0	0	1	0	0	0	0	0	0	1	0	1	1	0	1	0	1	1	1	10	1
235	4		0	.	0	34	2	1	3	1	0	0	0	0	0	0	0	0	0	0	0	0	0	0	0	0	1	0	1	3	0	1	0	1	1	0	8	1
236	6	0	0	.	0	53	1	1	2	0	1	1	0	1	0	1	0	0	0	0	0	0	0	0	0	0	1	0	0	0	0	1	1	1	1	0	6	1
237	6	1	1	1	1	43	1	1	2	0	1	.	0	0	0	0	0	0	0	1	0	0	0	0	1	1	0	0	0	0	0	0	0	1	1	1	8	1
238	4	0	0	.	1	42	1	1	3	1	1	0	0	0	0	1	0	0	0	1	0	0	0	0	0	0	1	1	0	2	0	1	1	1	0	0	6	1
239	5	0	0	.	1	42	2	1	3	1	0	.	0	0	0	0	0	0	0	0	0	0	0	0	0	0	0	1	1	3	0	0	1	1	1	1	6	3
240	4	1	0	.	0	43	2	1	3	1	1	1	1	1	1	1	1	1	1	1	1	0	0	0	1	1	0	1	1	3	0	1	1	1	1	0	6	3
241	5	0	1	2	0	48	2	1	3	1	1	0	0	0	1	0	0	0	0	0	0	0	0	0	0	0	1	1	1	2	0	1	0	1	1	0	5	3
242	1	0	0	.	0	42	2	1	3	1	1	.	1	1	0	0	0	0	0	0	0	0	0	0	0	0	1	1	0	3	0	0	0	0	0	1	5	1
243	4	0	0	.	0	39	2	1	3	1	0	0	0	0	0	0	0	0	0	0	0	0	0	0	0	0	1	1	0	3	0	1	0	1	0	0	5	1
244	4	0	0	.	0	42	2	1	3	1	1	.	1	1	0	1	0	0	0	0	0	0	0	0	0	0	1	0	0	3	0	1	0	1	0	0	6	3
245	4	0	0	.	0	43	1	1	3	1	1	.	1	1	0	1	1	0	0	1	0	0	1	0	0	0	1	0	1	7	0	1	1	1	1	1	4.5	3
246	4	0	0	.	0	35	2	1	3	1	1	.	0	0	0	0	0	0	0	1	0	1	0	0	0	0	0	0	0	3	0	0	1	1	0	0	7	1
247	4	0	0	.	0	35	1	1	3	1	1	.	1	1	0	1	1	0	1	0	0	0	0	1	0	0	0	1	1	4	0	1	1	1	0	1	5	1
248	6	0	0	.	0	58	1	1	1	1	0	.	0	0	0	0	0	0	0	0	0	0	0	0	0	0	0	0	0	2	0	1	0	1	1	1	6	1
249	7	0	0	.	0	61	2	1	1	1	0	.	0	0	0	0	0	0	0	0	0	0	0	0	0	0	1	0	0	1	0	0	0	0	1	1	6.5	1
250	1	0	0	.	0	39	2	0	1	1	0	.	0	0	0	0	0	0	0	0	0	0	0	0	0	0	0	1	1	7	0	0	0	0	1	0	7	1
251	1	0	0	.	0	41	2	1	1	1	1	.	0	0	0	0	1	0	0	0	0	0	0	0	0	0	1	0	0	2	1	0	1	1	0	1	7	1
252	2	0	0	.	1	30	1	1	1	0	1	0	0	0	1	1	0	0	0	0	0	0	0	0	0	0	1	1	0	1	0	0	0	1	0	0	7	1
253	7	1	0	.	0	42	2	1	1	1	1	.	0	1	0	0	0	0	0	1	0	0	0	0	0	0	0	0	1	3	0	1	0	0	1	1	7	2
254	4	0	0	.	1	46	2	1	1	1	1	0	0	0	0	0	0	0	0	1	0	0	0	0	0	0	1	0	0	2	0	0	0	1	1	0	6	1
255	1	0	0	.	1	35	2	1	4	0	0	.	0	0	0	0	0	0	0	0	0	0	0	0	0	0	1	1	0	2	0	0	0	0	0	1	6	1
256	2	0	0	.	1	38	2	1	1	1	1	.	0	0	0	0	0	0	0	1	1	0	0	0	0	0	1	1	0	2	0	1	0	1	1	1	5	1
257	4	0	0	.	0	66	1	1	1	1	1	.	0	0	0	1	1	0	0	0	0	0	0	0	0	0	1	0	0	0	0	0	0	1	0	1	6	1
258	7	0	0	.	0	55	1	1	2	1	0	0	0	0	0	0	0	0	0	0	0	0	0	0	0	0	1	0	0	0	0	1	0	1	1	1	7	1
259	3	0	0	.	1	29	1	1	4	1	0	0	0	0	0	0	0	0	0	0	0	0	0	0	0	0	0	1	0	1	0	0	0	1	0	1	6	1
260	3	0	0	.	1	30	1	1	1	1	0	.	0	0	0	0	0	0	0	0	0	0	0	0	0	0	1	0	0	1	0	0	0	1	1	1	8	3
261	6	0	0	.	1	37	2	0	1	1	0	.	0	0	0	0	0	0	0	0	0	0	0	0	0	0	1	1	0	4	0	1	0	1	1	1	5	1
262	9	0	0	.	1	29	2	0	4	0	0	.	0	0	0	0	0	0	0	0	0	0	0	0	0	0	0	0	0	2	0	0	0	1	1	0	5	1
263	3	0	0	.	0	47	1	1	1	1	0	0	0	0	0	0	0	0	0	0	0	0	0	0	0	0	1	1	0	3	0	0	0	1	0	1	6	1
264	3	0	0	.	0	49	2	1	1	1	1	0	1	1	0	1	0	0	0	0	1	0	0	1	0	0	1	0	1	1	0	0	0	1	1	1	8	2
265	7	0	0	.	0	57	2	1	1	1	0	0	0	0	0	0	0	0	0	0	0	0	0	0	0	0	1	0	0	1	0	0	0	0	1	0	7	1
266	1	0	0	.	0	42	2	0	1	0	1	.	0	1	0	0	0	0	0	0	0	0	0	0	0	0	1	0	1	2	0	0	0	0	0	0	5	1
267	7	0	0	.	0	43	1	1	2	1	1	.	0	1	1	1	1	1	0	0	1	0	0	0	0	0	1	1	0	1	0	0	0	1	1	0	8	1
268	6	0	0	.	1	53	2	1	1	1	0	.	0	0	0	0	0	0	0	0	0	0	0	0	0	0	1	0	0	4	0	1	0	1	1	1	7	1
269	7	0	0	.	0	40	2	1	2	0	0	.	0	0	0	0	0	0	0	0	0	0	0	0	0	0	1	1	0	2	0	0	0	1	0	1	6	1
270	7	0	0	.	0	45	1	1	2	1	0	.	0	0	0	0	0	0	0	0	0	0	0	0	0	0	1	0	0	6	0	0	1	1	1	0	9	1
271	1	1	0	.	0	59	6	0	1	1	1	.	0	0	0	0	0	0	0	0	0	0	0	0	1	1	1	0	0	5	0	0	0	1	1	0	5	1
272	5	0	0	.	1	32	2	0	2	0	0	.	0	0	0	0	0	0	0	0	0	0	0	0	0	0	1	1	0	10	0	0	0	1	1	1	8	1
273	3	0	0	.	1	37	2	1	2	1	1	.	0	1	0	0	0	0	0	1	0	1	1	1	0	0	1	1	0	4	0	1	0	1	1	1	5	1
274	7	0	0	.	1	55	2	1	2	1	1	0	0	1	0	0	0	0	0	0	0	0	0	0	0	0	1	0	0	3	0	0	1	1	1	0	5	1
275	9	1	1	1	1	24	1	0	1	0	1	.	1	0	1	1	1	0	1	0	0	0	0	0	1	1	1	1	0	0	0	0	0	1	1	1	3	1
276	5	0	0	.	0	59	1	0	2	1	0	0	0	0	0	0	0	0	0	0	0	0	0	0	0	0	1	1	0	2	0	0	1	0	1	1	5	1
277	3	0	0	.	1	28	1	1	4	1	1	.	0	0	0	0	0	0	0	1	0	0	0	0	0	0	1	1	0	0	0	1	0	1	1	1	6	1
278	6	0	0	.	1	46	2	0	1	1	1	.	1	1	1	0	0	0	0	0	0	0	0	0	0	0	1	0	0	2	.	1	1	0	1	0	5	1
279	3	0	0	.	1	28	1	1	4	1	1	.	0	0	0	0	0	0	1	1	0	0	0	0	0	0	1	1	0	2	.	0	0	1	0	1	6	1
280	3	0	0	.	0	52	1	1	1	1	1	.	0	1	0	0	0	0	0	0	0	0	0	0	0	0	1	1	0	4	.	1	0	1	1	1	7	1
281	6	0	0	.	1	38	2	0	1	1	1	0	0	0	0	0	1	1	0	0	1	0	0	1	0	0	1	0	0	3	.	1	0	0	0	1	6	1
282	3	1	1	1	0	62	1	1	1	1	1	1	0	0	0	0	0	0	0	0	0	0	0	0	1	1	1	0	0	2	.	1	0	1	0	1	6	3
283	1	0	0	.	1	48	2	1	1	0	1	.	1	1	0	0	0	0	0	0	0	0	0	1	0	0	0	1	0	3	.	0	0	0	1	0	7	1
284	6	0	0	.	1	34	1	0	2	1	0	.	0	0	0	0	0	0	0	0	0	0	0	0	0	0	1	0	0	1	.	1	0	1	1	1	6	1
285	3	0	0	.	1	30	1	1	4	1	1	0	1	1	1	0	0	0	0	0	0	0	0	0	0	0	0	0	0	0	.	1	0	1	1	0	4	1
286	5	0	0	.	1	59	2	0	2	0	0	.	0	0	0	0	0	0	0	0	0	0	0	0	0	0	1	0	1	1	.	0	1	0	1	0	7	1
287	4	0	0	.	0	37	2	1	3	1	0	.	0	0	0	0	0	0	0	0	0	0	0	0	0	0	0	1	0	4	.	1	0	1	0	1	5	1
288	5	0	0	.	0	59	2	0	2	0	1	.	0	1	0	0	0	0	0	0	0	0	0	0	0	0	1	0	1	5	.	0	1	1	1	0	8	1
289	4	0	0	.	1	27	1	1	2	1	1	.	1	1	1	0	1	0	0	1	0	0	1	0	0	0	1	1	1	3	.	0	0	0	1	0	10	1
290	4	0	0	.	0	29	1	1	2	1	1	.	0	0	0	0	1	0	0	0	0	0	0	0	0	0	1	0	0	2	.	0	0	1	1	0	9	1
291	4	0	0	.	0	41	2	1	3	1	0	.	0	0	0	0	0	0	0	0	0	0	0	0	0	0	1	0	1	3	.	0	1	1	1	0	7	1
292	4	0	0	.	1	43	1	0	3	1	1	.	0	0	0	1	0	0	0	0	0	0	0	0	0	0	0	0	0	3	.	1	1	1	1	0	5	2
293	4	1	1	1	0	49	2	1	3	1	1	.	1	1	1	1	1	1	1	1	1	0	1	1	1	1	1	1	1	4	.	1	1	1	1	1	5	1
294	4	0	0	.	0	46	1	1	3	1	1	.	0	1	0	0	1	0	0	0	1	0	0	0	1	0	1	1	0	2	.	0	0	1	1	0	10	1
295	4	0	0	.	0	46	2	1	3	1	1	0	0	0	0	1	0	0	0	1	0	0	0	0	0	0	1	0	1	3	.	0	0	1	1	0	4	1
296	4	0	0	.	1	37	2	1	3	1	0	0	0	0	0	0	0	0	0	0	0	0	0	0	0	0	1	1	0	4	.	1	0	1	1	1	4	1
297	4	0	0	.	0	45	2	0	3	1	1	.	0	1	0	1	0	1	0	1	1	0	1	1	0	0	1	0	0	3	.	0	0	1	0	0	6	1
298	6	0	0	.	1	55	1	1	1	0	0	.	0	0	0	0	0	0	0	0	0	0	0	0	0	0	1	0	0	2	.	0	0	0	0	1	5	1
299	1	0	0	.	0	41	2	0	1	1	0	0	0	0	0	0	0	0	0	0	0	0	0	0	0	0	1	0	0	3	.	1	1	0	1	1	5	1
300	3	0	0	.	0	31	1	1	4	1	1	0	0	1	0	1	0	0	0	0	0	0	0	0	0	0	1	1	0	1	.	0	0	1	1	1	6	1

## Sheet: Coding
	work group
	1 = Administrative
	2 = Scientific research
	3 = Medical personnel
	4 = Nursing
	5 = Stretcher-bearers and orderlies
	6 = Technicians and lab personnel
	7 = Therapists and patient counseling
	8 = Janitorial
	9 = Security
	10 = Food services
	result_elisa
	1 = positive
	0 = negative
	resultad_LFA
	1 = positive
	0 = negative
	immunoglobulin
	0 = negative
	1 = Positive only IgG
	2 = Positive only IgM
	3 = Positive both IgM and IgG
	sex
	0 = female
	1 = male
	marital status
	1 = single
	2 = married or civil union
	6 = widow/widower
	educational level
	0 = Less than University degree
	1 = University bachelor’s degree or higher
	shift
	1 = Morning
	2 = Evening
	3 = Night
	4 = Other
	Contact with patients during work
	0 = No or limited contact
	1 = High contact
	RT-PCR
	0 = Negative
	1 = Positive
	Having presented symptoms or suspected having COVID-19
	0 = No
	1 = Yes
	Muscle and joint pain, headache, cough, odynophagia, rhinorrhea, dyspnea, fever, diarrhea, conjunctivitis, vomit, nausea, shivering, olfactory alterations, dysgeusia
	0 = No
	1 = Yes
	Presence of comorbidities
	0 = No
	1 = Yes
	Status of seasonal influenza vaccine
	0 = No
	1 = Yes
	Previous COVID-19 cases in family
	0 = No
	1 = Yes
	Living with people who worked outside home during the pandemia
	0 = No
	1 = Yes
	Background of having cared for people with COVID-19
	0 = No
	1 = Yes
	Using public transportation for work commute
	0 = No
	1 = Yes
	Contact with patients at work
	0 = No
	1 = Yes
	Familiarity and use of personal protection equipment
	0 = No
	1 = Yes
	Number of meals per day (< 3)
	0 = No
	1 = Yes
	Being physically active
	0 = No
	1 = Yes
	Manner / location currently working
	1 = only in Instituto Nacional de Rehabilitacion
	2 = additionally in another non-COVID institution
	3 = additionally in another COVID institution
